# Supplementary material for: pH-Sensitive Release of Functionalized Chiral Carbon Dots from PLGA Coatings on Titanium Alloys for Biomedical Applications
Source: Polymers (Basel). 2025 Oct 2;17(19):2667. doi: 10.3390/polym17192667 (PMC12526717; doi:10.3390/polym17192667)
Supplement: Supplementary file 1 [file polymers-17-02667-s001.zip]

Archive with 1 entries (1 files):
- polymers-3872060-supplementary.pdf
